# Supplementary material for: Macroscopic and microscopic perspectives for adoption of technologies in the USA
Source: PLoS One. 2020 Dec 3;15(12):e0242676. doi: 10.1371/journal.pone.0242676 (PMC7714194; doi:10.1371/journal.pone.0242676)
Supplement: S1 File — (ZIP) [file pone.0242676.s001.zip]

Archive with 4 entries (4 files):
- Model-data.README
- AdjustAnalysisData.nb
- data.zip
- program.zip
