# Supplementary material for: Macroscopic and microscopic perspectives for adoption of technologies in the USA
Source: PLoS One. 2020 Dec 3;15(12):e0242676. doi: 10.1371/journal.pone.0242676 (PMC7714194; doi:10.1371/journal.pone.0242676)
Supplement: S1 File — (ZIP) [file pone.0242676.s001.zip › Model-data.README]

Macroscopic and Microscopic Perspectives for Adoption of
Technologies in the USA - Submission to PLOS Journals
Alexsandro M. Carvalho, Sebastián Gonçalves, Janaı́na Ruffoni, José Roberto Iglesias
Corresponding: sgonc@if.ufrgs.br

README file of Sup Mat - Oct 2020


** data.zip **
Contains data files for Fig.1 as listed below

AirCondioning.dat
Auto.dat
CellPhone.dat
ClothesDryer.dat
ClothesWasher.dat
ColorTv.dat
Computer.dat
DisherWasher.dat
Electricity.dat
Internet.dat
Microwave.dat
Radio.dat
Refrigerator.dat
Stove.dat
Telephone.dat
VCR.dat


** AdjustAnalysisData.nb **
Notebook file for Mathematica to fit data above to the analytical expresion Eq.19


** program.zip **
Contains program and input data

  adoption-model.f90
  ranmar.f
  in1.dat
  in2.dat
  in3.dat
  in4.dat
  in5.dat

To run and produce data of Fig.3a, for example:
1) Compile main program and random number routine with fortran 90 compiler like gfortran for linux as
  $ gfortran adoption-model.f90 ranmar.f 

2) Run as
  $ ./a.out < in1.dat > out1.dat
  ...
3) Using the five files in1.dat ... in5.dat will produce the data to reproduce Fig.3a
