# Supplementary material for: Macroscopic and microscopic perspectives for adoption of technologies in the USA
Source: PLoS One. 2020 Dec 3;15(12):e0242676. doi: 10.1371/journal.pone.0242676 (PMC7714194; doi:10.1371/journal.pone.0242676)
Supplement: S1 File — (ZIP) [file pone.0242676.s001.zip › AdjustAnalysisData.nb]

(* Content-type: application/vnd.wolfram.mathematica *)

(*** Wolfram Notebook File ***)
(* http://www.wolfram.com/nb *)

(* CreatedBy='Mathematica 10.2' *)

(*CacheID: 234*)
(* Internal cache information:
NotebookFileLineBreakTest
NotebookFileLineBreakTest
NotebookDataPosition[       158,          7]
NotebookDataLength[     32509,        870]
NotebookOptionsPosition[     32152,        854]
NotebookOutlinePosition[     32525,        870]
CellTagsIndexPosition[     32482,        867]
WindowFrame->Normal*)

(* Beginning of Notebook Content *)
Notebook[{
Cell[BoxData[{
 RowBox[{
  RowBox[{"Remove", "[", "\"\<Global`*\>\"", "]"}], 
  StyleBox["\[IndentingNewLine]",
   FontFamily->"Courier New",
   FontColor->GrayLevel[0],
   Background->GrayLevel[1]], 
  StyleBox["\[IndentingNewLine]",
   FontFamily->"Arial Narrow",
   FontColor->GrayLevel[0],
   Background->GrayLevel[1]], 
  StyleBox[
   RowBox[{"(*", " ", 
    RowBox[{
     RowBox[{
      RowBox[{"--", 
       RowBox[{"-", " ", "READ"}]}], " ", 
      RowBox[{"ME", " ", "--"}]}], "-"}], " ", "*)"}],
   FontFamily->"Courier New",
   Background->RGBColor[1, 1, 0.85]], 
  StyleBox["\[IndentingNewLine]",
   FontFamily->"Courier New",
   Background->RGBColor[1, 1, 0.85]], 
  StyleBox[
   RowBox[{"(*", " ", 
    RowBox[{
    "The", " ", "results", " ", "presented", " ", "in", " ", "the", " ", 
     "article", " ", "can", " ", "be", " ", "derived", " ", "by", " ", 
     "applying", " ", "this", " ", "code", " ", "to", " ", "each", " ", 
     "technology", " ", "under", " ", "different", " ", "initial", " ", 
     RowBox[{"conditions", "."}]}], " ", "*)"}],
   FontFamily->"Courier New",
   Background->RGBColor[1, 1, 0.85]], 
  StyleBox["\[IndentingNewLine]",
   FontFamily->"Courier New",
   Background->RGBColor[1, 1, 0.85]], 
  StyleBox[
   RowBox[{"(*", " ", 
    RowBox[{"STEPS", ":", " ", 
     RowBox[{
      RowBox[{
       RowBox[{"(", "i", ")"}], " ", "Insert", " ", "to", " ", "file", " ", 
       "address", " ", 
       RowBox[{"below", " ", "[", 
        RowBox[{"Input", " ", 
         RowBox[{"(", 
          RowBox[{"cell", " ", "green"}], ")"}]}], "]"}], " ", "and", " ", 
       RowBox[{"(", "ii", ")"}], " ", "press", " ", 
       StyleBox["Ctrl",
        FontColor->GrayLevel[0]]}], 
      StyleBox[" ",
       FontColor->GrayLevel[0]], 
      StyleBox["+",
       FontColor->GrayLevel[0]], 
      StyleBox[" ",
       FontColor->GrayLevel[0]], 
      RowBox[{
       StyleBox["A",
        FontColor->GrayLevel[0]], " ", "and", " ", "then", " ", "press", " ", 
       StyleBox["Shitf",
        FontColor->GrayLevel[0]]}], 
      StyleBox[" ",
       FontColor->GrayLevel[0]], 
      StyleBox["+",
       FontColor->GrayLevel[0]], 
      StyleBox[" ",
       FontColor->GrayLevel[0]], 
      StyleBox["enter",
       FontColor->GrayLevel[0]]}]}], " ", 
    StyleBox[
     RowBox[{"*", ")"}]]}],
   FontFamily->"Courier New",
   Background->RGBColor[1, 1, 0.85]], 
  StyleBox["\[IndentingNewLine]",
   FontFamily->"Courier New",
   Background->RGBColor[1, 1, 0.85]], 
  StyleBox[
   RowBox[{"(*", " ", 
    RowBox[{
    "output", " ", "display", " ", "in", " ", "the", " ", "last", " ", "cell",
      " ", 
     RowBox[{"(", "below", ")"}]}], " ", "*)"}],
   FontFamily->"Courier New",
   Background->RGBColor[1, 1, 0.85]]}], "\[IndentingNewLine]", 
 RowBox[{
  StyleBox[
   RowBox[{"(*", " ", 
    RowBox[{"--", 
     RowBox[{"--", 
      RowBox[{"--", 
       RowBox[{"--", 
        RowBox[{"--", 
         RowBox[{"--", 
          RowBox[{"--", "-"}]}]}]}]}]}]}], " ", "*)"}],
   FontFamily->"Courier New",
   Background->RGBColor[1, 1, 0.85]]}]}], "Input",
 CellChangeTimes->{{3.8091623320466685`*^9, 3.809162393540553*^9}, {
   3.8091624317743483`*^9, 3.809162447143298*^9}, {3.809162558120058*^9, 
   3.8091626492146344`*^9}, {3.809162903831571*^9, 3.8091629146389475`*^9}, {
   3.8091629516623955`*^9, 3.809162988303481*^9}, {3.8091632143916016`*^9, 
   3.8091632358064857`*^9}, 3.80916326985548*^9, {3.8091633377190123`*^9, 
   3.809163338149833*^9}},
 Background->RGBColor[1, 1, 0.85]],

Cell[BoxData[
 RowBox[{
  StyleBox[
   RowBox[{
    StyleBox[
     StyleBox[
      RowBox[{"(", "*"}]],
     Background->RGBColor[0.88, 1, 0.88]], 
    StyleBox[" ",
     Background->GrayLevel[1]], 
    StyleBox[
     RowBox[{
      RowBox[{"--", 
       RowBox[{"--", 
        RowBox[{"--", 
         RowBox[{"--", " ", "Read"}]}]}]}], " ", 
      RowBox[{
       RowBox[{"Data", " ", "[", "Input", "]"}], " ", "--"}], 
      RowBox[{"--", 
       RowBox[{"--", "-"}]}]}],
     Background->RGBColor[0.88, 1, 0.88]], 
    StyleBox[" ",
     Background->RGBColor[0.88, 1, 0.88]], 
    StyleBox["*)",
     Background->RGBColor[0.88, 1, 0.88]]}],
   FontColor->GrayLevel[0]], 
  StyleBox["\[IndentingNewLine]",
   Background->RGBColor[0.88, 1, 0.88]], 
  StyleBox[
   RowBox[{"(*", " ", 
    RowBox[{
     RowBox[{"file", " ", "address"}], " ", "\[Rule]", " ", 
     RowBox[{"insert", " ", "the", " ", "file", " ", "path"}]}], " ", "*)"}],
   FontColor->GrayLevel[0],
   Background->RGBColor[0.88, 1, 0.88]], 
  StyleBox["\[IndentingNewLine]",
   Background->RGBColor[0.88, 1, 0.88]], 
  StyleBox[
   RowBox[{"(*", " ", 
    RowBox[{
     RowBox[{"example", ":", " ", "\"\<file address\>\""}], " ", "=", " ", 
     "\"\<C:\\\\Data\\\\Microwave.dat\>\""}], " ", "*)"}],
   FontColor->GrayLevel[0],
   Background->RGBColor[0.88, 1, 0.88]], 
  StyleBox["\[IndentingNewLine]",
   Background->RGBColor[0.88, 1, 0.88]], 
  RowBox[{
   StyleBox[
    RowBox[{
     RowBox[{"data", " ", "=", " ", 
      RowBox[{"Import", "[", "\"\<file address\>\"", "]"}]}], ";"}],
    FontColor->GrayLevel[0],
    Background->RGBColor[0.88, 1, 0.88]], 
   StyleBox["\[IndentingNewLine]",
    FontColor->GrayLevel[1],
    Background->GrayLevel[1]], 
   StyleBox[
    RowBox[{"(*", " ", 
     RowBox[{"--", 
      RowBox[{"--", 
       RowBox[{"--", 
        RowBox[{"--", 
         RowBox[{"--", 
          RowBox[{"--", 
           RowBox[{"--", 
            RowBox[{"--", 
             RowBox[{"--", 
              RowBox[{"--", 
               RowBox[{"--", 
                RowBox[{"-", 
                 RowBox[{"--", "-"}]}]}]}]}]}]}]}]}]}]}]}]}], " ", "*)"}],
    FontColor->GrayLevel[1],
    Background->RGBColor[0.88, 1, 0.88]]}]}]], "Input",
 CellChangeTimes->{3.8091620674039364`*^9, 3.8091628334314475`*^9},
 Background->RGBColor[0.88, 1, 0.88]],

Cell[BoxData[
 StyleBox[
  RowBox[{
   RowBox[{
    StyleBox[
     RowBox[{"(", "*"}]], " ", 
    RowBox[{
     RowBox[{"--", 
      RowBox[{"--", 
       RowBox[{"--", 
        RowBox[{"--", " ", "DATA"}]}]}]}], " ", 
     RowBox[{
      RowBox[{
       RowBox[{
        RowBox[{"MANIPULATION", " ", "--"}], "--"}], "--"}], "--"}]}], " ", 
    "*)"}], 
   StyleBox["\[IndentingNewLine]",
    FontColor->GrayLevel[0]], 
   StyleBox["\[IndentingNewLine]",
    FontColor->GrayLevel[0]], 
   RowBox[{"(*", " ", 
    RowBox[{
     RowBox[{"--", 
      RowBox[{"--", 
       RowBox[{"--", 
        RowBox[{"--", " ", "Data"}]}]}]}], " ", 
     RowBox[{
      RowBox[{
       RowBox[{
        RowBox[{"Treatments", " ", "--"}], "--"}], "--"}], "--"}]}], " ", 
    "*)"}], "\[IndentingNewLine]", 
   RowBox[{"(*", " ", 
    RowBox[{
     RowBox[{"calendar", " ", "year"}], " ", "\[Rule]", " ", 
     RowBox[{"counting", " ", "years", " ", "from", " ", "1900"}]}], " ", 
    "*)"}], "\[IndentingNewLine]", 
   RowBox[{"(*", " ", 
    RowBox[{
     RowBox[{"percentage", " ", "data"}], " ", "\[Rule]", " ", 
     RowBox[{"relative", " ", "data"}]}], " ", "*)"}], "\[IndentingNewLine]", 
   RowBox[{
    RowBox[{
     RowBox[{"dnew", "=", " ", 
      RowBox[{"Table", "[", 
       RowBox[{
        RowBox[{"{", 
         RowBox[{
          RowBox[{
           RowBox[{"data", "[", 
            RowBox[{"[", 
             RowBox[{"i", ",", "1"}], "]"}], "]"}], "-", "1900"}], ",", 
          RowBox[{
           RowBox[{"data", "[", 
            RowBox[{"[", 
             RowBox[{"i", ",", "2"}], "]"}], "]"}], "/", "100"}]}], "}"}], 
        ",", 
        RowBox[{"{", 
         RowBox[{"i", ",", "1", ",", 
          RowBox[{"Length", "[", "data", "]"}]}], "}"}]}], "]"}]}], ";"}], 
    "\[IndentingNewLine]", 
    RowBox[{"(*", " ", 
     RowBox[{"--", 
      RowBox[{"--", 
       RowBox[{"--", 
        RowBox[{"--", 
         RowBox[{"--", 
          RowBox[{"--", 
           RowBox[{"--", 
            RowBox[{"--", 
             RowBox[{"--", 
              RowBox[{"--", 
               RowBox[{"--", 
                RowBox[{"--", 
                 RowBox[{"--", 
                  RowBox[{"--", 
                   RowBox[{"-", 
                    RowBox[{"--", "--"}]}]}]}]}]}]}]}]}]}]}]}]}]}]}]}], " ", 
     "*)"}], "\[IndentingNewLine]", "\[IndentingNewLine]", 
    RowBox[{"(*", " ", 
     RowBox[{"--", 
      RowBox[{"--", 
       RowBox[{"--", 
        RowBox[{"--", 
         RowBox[{"--", 
          RowBox[{"--", 
           RowBox[{"--", 
            RowBox[{"--", 
             RowBox[{"--", 
              RowBox[{"--", 
               RowBox[{"--", 
                RowBox[{"--", 
                 RowBox[{"--", 
                  RowBox[{"--", 
                   RowBox[{"--", 
                    RowBox[{"--", 
                    RowBox[{"--", "-"}]}]}]}]}]}]}]}]}]}]}]}]}]}]}]}]}], " ", 
     "*)"}], "\[IndentingNewLine]", "\[IndentingNewLine]", 
    RowBox[{"(*", " ", 
     RowBox[{
      RowBox[{"--", 
       RowBox[{"--", 
        RowBox[{"--", 
         RowBox[{"--", " ", "ADJUST"}]}]}]}], " ", "AND", " ", "STUDY", " ", 
      "OF", " ", "THE", " ", "MODEL", " ", 
      RowBox[{
       RowBox[{
        RowBox[{
         RowBox[{"PARAMETERS", " ", "--"}], "--"}], "--"}], "--"}]}], " ", 
     "*)"}], "\[IndentingNewLine]", "\[IndentingNewLine]", 
    RowBox[{"(*", " ", 
     RowBox[{
      RowBox[{"--", 
       RowBox[{"--", 
        RowBox[{"--", 
         RowBox[{"--", " ", "Fitting"}]}]}]}], " ", "the", " ", 
      RowBox[{
       RowBox[{
        RowBox[{
         RowBox[{"Data", " ", "--"}], "--"}], "--"}], "--"}]}], " ", "*)"}], 
    "\[IndentingNewLine]", 
    RowBox[{"(*", " ", 
     RowBox[{"initial", " ", "condition"}], " ", "*)"}], 
    "\[IndentingNewLine]", 
    RowBox[{
     RowBox[{"t0", "=", 
      RowBox[{"dnew", "[", 
       RowBox[{"[", 
        RowBox[{"1", ",", "1"}], "]"}], "]"}]}], ";", " ", 
     RowBox[{"n0", "=", " ", 
      RowBox[{"dnew", "[", 
       RowBox[{"[", 
        RowBox[{"1", ",", "2"}], "]"}], "]"}]}], ";"}], " ", 
    "\[IndentingNewLine]", 
    RowBox[{"(*", " ", 
     RowBox[{"analytical", " ", "solution"}], " ", "*)"}], 
    "\[IndentingNewLine]", 
    RowBox[{
     RowBox[{"model", "=", 
      RowBox[{
       RowBox[{"A", "/", 
        RowBox[{"(", 
         RowBox[{"1", "-", "J"}], ")"}]}], "-", 
       RowBox[{
        RowBox[{"(", 
         RowBox[{
          RowBox[{"A", "/", 
           RowBox[{"(", 
            RowBox[{"1", "-", "J"}], ")"}]}], "-", "n0"}], ")"}], "*", 
        RowBox[{"Exp", "[", 
         RowBox[{
          RowBox[{"-", 
           RowBox[{"(", 
            RowBox[{"1", "-", "J"}], ")"}]}], "*", 
          RowBox[{"(", 
           RowBox[{"t", "-", "t0"}], ")"}]}], "]"}]}]}]}], ";", " ", 
     RowBox[{"(*", " ", 
      RowBox[{
       RowBox[{"see", " ", "paper", " ", "eq", 
        RowBox[{"(", "19", ")"}], " ", "to", " ", "w"}], " ", "=", " ", "1"}],
       "*)"}], "\[IndentingNewLine]", 
     RowBox[{"(*", " ", 
      RowBox[{"data", " ", "adjustment"}], " ", "*)"}], "\[IndentingNewLine]", 
     RowBox[{"pr", "=", 
      RowBox[{"NonlinearModelFit", "[", 
       RowBox[{"dnew", ",", 
        RowBox[{"{", 
         RowBox[{"model", ",", 
          RowBox[{"0", "<", "A", "<", 
           RowBox[{"1", "-", "J"}]}], ",", 
          RowBox[{"0", "<", "J", "<", "1"}]}], "}"}], ",", 
        RowBox[{"{", 
         RowBox[{"A", ",", "J"}], "}"}], ",", "t"}], "]"}]}], ";"}], 
    "\[IndentingNewLine]", 
    RowBox[{"Off", "[", 
     StyleBox[
      RowBox[{"FittedModel", "::", "constr"}], "MessageName"], "]"}], 
    "\[IndentingNewLine]", 
    RowBox[{
    "StringForm", "[", 
     "\"\< --- ADJUST AND STUDY OF THE MODEL PARAMETERS --- \>\"", "]"}], 
    "\[IndentingNewLine]", 
    RowBox[{"pr", "[", "\"\<ParameterTable\>\"", "]"}], "\[IndentingNewLine]", 
    RowBox[{"Grid", "[", 
     RowBox[{
      RowBox[{"Transpose", "[", 
       RowBox[{
        RowBox[{
         RowBox[{"{", 
          RowBox[{"#", ",", 
           RowBox[{"pr", "[", "#", "]"}]}], "}"}], "&"}], "[", 
        RowBox[{"{", 
         RowBox[{
         "\"\<AdjustedRSquared\>\"", ",", "\"\<AIC\>\"", ",", "\"\<BIC\>\"", 
          ",", "\"\<RSquared\>\""}], "}"}], "]"}], "]"}], ",", 
      RowBox[{"Alignment", "\[Rule]", "Left"}]}], "]"}], 
    "\[IndentingNewLine]", 
    RowBox[{"(*", " ", 
     RowBox[{"--", 
      RowBox[{"--", 
       RowBox[{"--", 
        RowBox[{"--", 
         RowBox[{"--", 
          RowBox[{"--", 
           RowBox[{"--", 
            RowBox[{"--", 
             RowBox[{"--", 
              RowBox[{"--", 
               RowBox[{"--", 
                RowBox[{"--", 
                 RowBox[{"--", 
                  RowBox[{"--", 
                   RowBox[{"--", 
                    RowBox[{"--", "--"}]}]}]}]}]}]}]}]}]}]}]}]}]}]}]}], " ", 
     "*)"}], "\[IndentingNewLine]", "\[IndentingNewLine]", 
    RowBox[{"(*", " ", 
     RowBox[{
      RowBox[{"--", 
       RowBox[{"--", 
        RowBox[{"--", 
         RowBox[{"--", "  ", "Relative"}]}]}]}], " ", 
      RowBox[{
       RowBox[{
        RowBox[{
         RowBox[{"Errors", " ", "--"}], "--"}], "--"}], "--"}]}], " ", " ", 
     "*)"}], "\[IndentingNewLine]", 
    RowBox[{"(*", " ", 
     RowBox[{
      RowBox[{"note", ":", " ", 
       RowBox[{
       "residuals", " ", "calculated", " ", "for", " ", "the", " ", "initial",
         " ", "condition", " ", "n", 
        RowBox[{"(", "t0", ")"}]}]}], "=", "n0"}], " ", "*)"}], 
    "\[IndentingNewLine]", 
    RowBox[{
     RowBox[{"tF", "=", 
      RowBox[{"dnew", "[", 
       RowBox[{"[", 
        RowBox[{
         RowBox[{"Length", "[", "dnew", "]"}], ",", "1"}], "]"}], "]"}]}], 
     ";"}], "\[IndentingNewLine]", 
    RowBox[{
     RowBox[{"delta", "=", 
      RowBox[{"Table", "[", 
       RowBox[{
        RowBox[{
         RowBox[{"Abs", "[", 
          RowBox[{
           RowBox[{"dnew", "[", 
            RowBox[{"[", 
             RowBox[{"i", ",", "2"}], "]"}], "]"}], "-", 
           RowBox[{"pr", "[", 
            RowBox[{"dnew", "[", 
             RowBox[{"[", 
              RowBox[{"i", ",", "1"}], "]"}], "]"}], "]"}]}], "]"}], "/", 
         RowBox[{"dnew", "[", 
          RowBox[{"[", 
           RowBox[{"i", ",", "2"}], "]"}], "]"}]}], ",", 
        RowBox[{"{", 
         RowBox[{"i", ",", "1", ",", 
          RowBox[{"Length", "[", "dnew", "]"}]}], "}"}]}], "]"}]}], ";", "  ", 
     RowBox[{"(*", " ", 
      RowBox[{"see", " ", "paper", " ", "eq", 
       RowBox[{"(", "21", ")"}]}], " ", "*)"}], "\[IndentingNewLine]", 
     RowBox[{"StringForm", "[", 
      RowBox[{
      "\"\<Residues: <delta> = `` and \!\(\*SubscriptBox[\(\[Sigma]\), \
\(delta\)]\) = ``\>\"", ",", 
       RowBox[{"MD", "=", 
        RowBox[{"Mean", "[", "delta", "]"}]}], ",", " ", 
       RowBox[{"SD", " ", "=", " ", 
        RowBox[{"StandardDeviation", "[", "delta", "]"}]}]}], "]"}]}], " ", 
    RowBox[{"(*", " ", 
     RowBox[{
     "mean", " ", "residues", " ", "MD", " ", "and", " ", "standard", " ", 
      "deviation", " ", 
      RowBox[{"SD", ":", " ", 
       RowBox[{"see", " ", "paper", " ", "eq", 
        RowBox[{"(", "22", ")"}]}]}]}], " ", "*)"}], "\[IndentingNewLine]", 
    RowBox[{
    "StringForm", "[", 
     "\"\< ------------------------------------------------ \>\"", "]"}], 
    "\[IndentingNewLine]", 
    RowBox[{"(*", " ", 
     RowBox[{"--", 
      RowBox[{"--", 
       RowBox[{"--", 
        RowBox[{"--", 
         RowBox[{"--", 
          RowBox[{"--", 
           RowBox[{"--", 
            RowBox[{"--", 
             RowBox[{"--", 
              RowBox[{"--", 
               RowBox[{"--", 
                RowBox[{"--", 
                 RowBox[{"--", 
                  RowBox[{"--", 
                   RowBox[{"--", 
                    RowBox[{"--", 
                    RowBox[{"--", 
                    RowBox[{"--", "-"}]}]}]}]}]}]}]}]}]}]}]}]}]}]}]}]}]}], 
     " ", "*)"}], "\[IndentingNewLine]", "\[IndentingNewLine]", 
    RowBox[{"(*", " ", 
     RowBox[{"--", 
      RowBox[{"--", 
       RowBox[{"--", 
        RowBox[{"--", 
         RowBox[{"--", 
          RowBox[{"--", 
           RowBox[{"--", 
            RowBox[{"--", 
             RowBox[{"--", 
              RowBox[{"--", 
               RowBox[{"--", 
                RowBox[{"--", 
                 RowBox[{"--", 
                  RowBox[{"--", 
                   RowBox[{"--", 
                    RowBox[{"--", 
                    RowBox[{"--", 
                    RowBox[{"--", 
                    RowBox[{"--", 
                    RowBox[{"--", 
                    RowBox[{"--", 
                    RowBox[{"--", 
                    RowBox[{"--", 
                    RowBox[{"--", 
                    RowBox[{"--", 
                    RowBox[{"--", 
                    RowBox[{"--", 
                    RowBox[{
                    "--", "--"}]}]}]}]}]}]}]}]}]}]}]}]}]}]}]}]}]}]}]}]}]}]}]}]\
}]}]}]}], " ", "*)"}], "\[IndentingNewLine]", "\[IndentingNewLine]", 
    RowBox[{"(*", " ", 
     RowBox[{
      RowBox[{
       RowBox[{"--", 
        RowBox[{"-", " ", "MICROSCOPIC"}]}], " ", 
       RowBox[{"PERSPECTIVE", " ", "--"}]}], "-"}], " ", "*)"}], 
    "\[IndentingNewLine]", 
    RowBox[{
    "StringForm", "[", "\"\< --- MICROSCOPIC PERSPECTIVE --- \>\"", "]"}], 
    "\[IndentingNewLine]", 
    RowBox[{"StringForm", "[", 
     RowBox[{"\"\< Parameters: A = `` and J = ``\>\"", ",", 
      RowBox[{
       RowBox[{"pr", "[", "\"\<BestFitParameters\>\"", "]"}], "[", 
       RowBox[{"[", 
        RowBox[{"1", ",", "2"}], "]"}], "]"}], ",", 
      RowBox[{
       RowBox[{"pr", "[", "\"\<BestFitParameters\>\"", "]"}], "[", 
       RowBox[{"[", 
        RowBox[{"2", ",", "2"}], "]"}], "]"}]}], "]"}], "\[IndentingNewLine]", 
    RowBox[{
    "StringForm", "[", "\"\< ------------------------------- \>\"", "]"}], 
    "\[IndentingNewLine]", 
    RowBox[{"(*", " ", 
     RowBox[{"--", 
      RowBox[{"--", 
       RowBox[{"--", 
        RowBox[{"--", 
         RowBox[{"--", 
          RowBox[{"--", 
           RowBox[{"--", 
            RowBox[{"--", 
             RowBox[{"--", 
              RowBox[{"--", 
               RowBox[{"--", 
                RowBox[{"--", 
                 RowBox[{"--", 
                  RowBox[{"--", 
                   RowBox[{"--", "-"}]}]}]}]}]}]}]}]}]}]}]}]}]}]}], " ", 
     "*)"}], "\[IndentingNewLine]", "\[IndentingNewLine]", 
    RowBox[{"(*", " ", 
     RowBox[{
      RowBox[{
       RowBox[{"--", 
        RowBox[{"-", " ", "MACROSCOPIC"}]}], " ", 
       RowBox[{"PERSPECTIVE", " ", "--"}]}], "-"}], " ", "*)"}], 
    "\[IndentingNewLine]", 
    RowBox[{"(*", " ", 
     RowBox[{
      RowBox[{"--", 
       RowBox[{"--", 
        RowBox[{"--", 
         RowBox[{"--", " ", "Diffusion"}]}]}]}], " ", 
      RowBox[{
       RowBox[{
        RowBox[{
         RowBox[{"Speed", " ", "--"}], "--"}], "--"}], "--"}]}], " ", "*)"}], 
    "\[IndentingNewLine]", 
    RowBox[{"(*", " ", "Empiricial", " ", "*)"}], "\[IndentingNewLine]", 
    RowBox[{
     RowBox[{"DNE", "=", 
      RowBox[{
       RowBox[{"Interpolation", "[", "dnew", "]"}], "'"}]}], " ", ";", 
     RowBox[{"(*", " ", 
      RowBox[{"instant", " ", "rate"}], " ", "*)"}], "\[IndentingNewLine]", 
     RowBox[{"listE", "=", " ", 
      RowBox[{"Table", "[", 
       RowBox[{
        RowBox[{"DNE", "[", 
         RowBox[{"dnew", "[", 
          RowBox[{"[", 
           RowBox[{"i", ",", "1"}], "]"}], "]"}], "]"}], ",", 
        RowBox[{"{", 
         RowBox[{"i", ",", "1", ",", 
          RowBox[{"Length", "[", "dnew", "]"}]}], "}"}]}], "]"}]}], ";"}], 
    "\[IndentingNewLine]", 
    RowBox[{
    "StringForm", "[", "\"\< --- MACROSCOPIC PERSPECTIVE --- \>\"", "]"}], 
    "\[IndentingNewLine]", 
    RowBox[{"StringForm", "[", 
     RowBox[{
     "\"\< Diffusion Speed [Empirical]: <\!\(\*SubscriptBox[\(V\), \
\(Empirical\)]\)> = `` and \!\(\*SubscriptBox[\(\[Sigma]\), \(V\)]\) = \
``\>\"", ",", 
      RowBox[{"MDNE", " ", "=", " ", 
       RowBox[{"Mean", "[", "listE", "]"}]}], ",", 
      RowBox[{"MDNE", " ", "=", " ", 
       RowBox[{"StandardDeviation", "[", "listE", "]"}]}]}], " ", "]"}], " ", 
    RowBox[{"(*", " ", 
     RowBox[{
     "diffusion", " ", "speed", " ", "MD", " ", "and", " ", "standard", " ", 
      "deviation", " ", 
      RowBox[{"SD", ":", " ", 
       RowBox[{"see", " ", "paper", " ", "eq", 
        RowBox[{"(", "22", ")"}]}]}]}], " ", "*)"}], "\[IndentingNewLine]", 
    RowBox[{"(*", " ", "Model", " ", "*)"}], "\[IndentingNewLine]", 
    RowBox[{
     RowBox[{"listM", "=", 
      RowBox[{"Table", "[", 
       RowBox[{
        RowBox[{
         RowBox[{"D", "[", 
          RowBox[{
           RowBox[{"pr", "[", "t", "]"}], ",", "t"}], "]"}], "/.", 
         RowBox[{"t", "\[Rule]", 
          RowBox[{"dnew", "[", 
           RowBox[{"[", 
            RowBox[{"i", ",", "1"}], "]"}], "]"}]}]}], ",", 
        RowBox[{"{", 
         RowBox[{"i", ",", "1", ",", 
          RowBox[{"Length", "[", "dnew", "]"}]}], "}"}]}], "]"}]}], ";"}], 
    "\[IndentingNewLine]", 
    RowBox[{"StringForm", "[", 
     RowBox[{
     "\"\< Diffusion Speed [Model]: <\!\(\*SubscriptBox[\(V\), \(Model\)]\)> \
= `` and \!\(\*SubscriptBox[\(\[Sigma]\), \(V\)]\) = ``\>\"", ",", 
      RowBox[{"MDNM", " ", "=", " ", 
       RowBox[{"Mean", "[", "listM", "]"}]}], ",", 
      RowBox[{"MDNE", " ", "=", " ", 
       RowBox[{"StandardDeviation", "[", "listM", "]"}]}]}], " ", "]"}], " ", 
    RowBox[{"(*", " ", 
     RowBox[{
     "diffusion", " ", "speed", " ", "MD", " ", "and", " ", "standard", " ", 
      "deviation", " ", 
      RowBox[{"SD", ":", " ", 
       RowBox[{"see", " ", "paper", " ", "eq", 
        RowBox[{"(", "22", ")"}]}]}]}], " ", "*)"}], "\[IndentingNewLine]", 
    RowBox[{"(*", " ", 
     RowBox[{"--", 
      RowBox[{"--", 
       RowBox[{"--", 
        RowBox[{"--", 
         RowBox[{"--", 
          RowBox[{"--", 
           RowBox[{"--", 
            RowBox[{"--", 
             RowBox[{"--", 
              RowBox[{"--", 
               RowBox[{"--", 
                RowBox[{"--", 
                 RowBox[{"--", 
                  RowBox[{"--", 
                   RowBox[{"--", 
                    RowBox[{"--", "-"}]}]}]}]}]}]}]}]}]}]}]}]}]}]}]}], " ", 
     "*)"}], "\[IndentingNewLine]", 
    RowBox[{"(*", " ", 
     RowBox[{
      RowBox[{"--", 
       RowBox[{"--", 
        RowBox[{"--", 
         RowBox[{"--", " ", "Final"}]}]}]}], " ", "Number", " ", "of", " ", 
      RowBox[{
       RowBox[{
        RowBox[{
         RowBox[{"Adopters", " ", "--"}], "--"}], "--"}], "--"}]}], " ", 
     "*)"}], "\[IndentingNewLine]", 
    RowBox[{
     RowBox[{"FE", " ", "=", 
      RowBox[{"dnew", "[", 
       RowBox[{"[", 
        RowBox[{
         RowBox[{"Length", "[", "dnew", "]"}], ",", "2"}], "]"}], "]"}]}], 
     " ", ";", 
     RowBox[{"(*", " ", "empirical", " ", "*)"}], "\[IndentingNewLine]", 
     RowBox[{"FM", " ", "=", " ", 
      RowBox[{"pr", "[", 
       RowBox[{"dnew", "[", 
        RowBox[{"[", 
         RowBox[{
          RowBox[{"Length", "[", "dnew", "]"}], ",", "1"}], "]"}], "]"}], 
       "]"}]}], ";", " ", 
     RowBox[{"(*", " ", "model", " ", "*)"}], "\[IndentingNewLine]", 
     RowBox[{"StringForm", "[", 
      RowBox[{
      "\"\< Final Number of Adopters: \!\(\*SubscriptBox[\(n\), \
\(tf\)]\)[Empirical] = `` and \!\(\*SubscriptBox[\(n\), \(tf\)]\)[Model] = ``\
\>\"", ",", "FE", ",", "FM"}], "]"}]}], " ", 
    RowBox[{"(*", " ", 
     RowBox[{
     "diffusion", " ", "speed", " ", "MD", " ", "and", " ", "standard", " ", 
      "deviation", " ", 
      RowBox[{"SD", ":", " ", 
       RowBox[{"see", " ", "paper", " ", "eq", 
        RowBox[{"(", "22", ")"}]}]}]}], " ", "*)"}], "\[IndentingNewLine]", 
    RowBox[{
    "StringForm", "[", "\"\< -------------------------------\>\"", "]"}], 
    "\[IndentingNewLine]", 
    RowBox[{"(*", " ", 
     RowBox[{"--", 
      RowBox[{"--", 
       RowBox[{"--", 
        RowBox[{"--", 
         RowBox[{"--", 
          RowBox[{"--", 
           RowBox[{"--", 
            RowBox[{"--", 
             RowBox[{"--", 
              RowBox[{"--", 
               RowBox[{"--", 
                RowBox[{"--", 
                 RowBox[{"--", 
                  RowBox[{"--", 
                   RowBox[{"--", 
                    RowBox[{"--", 
                    RowBox[{"--", 
                    RowBox[{"--", 
                    RowBox[{"--", 
                    RowBox[{
                    "--", "--"}]}]}]}]}]}]}]}]}]}]}]}]}]}]}]}]}]}]}]}], " ", 
     "*)"}], "\[IndentingNewLine]", 
    RowBox[{"(*", " ", 
     RowBox[{"--", 
      RowBox[{"--", 
       RowBox[{"--", 
        RowBox[{"--", 
         RowBox[{"--", 
          RowBox[{"--", 
           RowBox[{"--", 
            RowBox[{"--", 
             RowBox[{"--", 
              RowBox[{"--", 
               RowBox[{"--", 
                RowBox[{"--", 
                 RowBox[{"--", 
                  RowBox[{"--", 
                   RowBox[{"--", 
                    RowBox[{"--", 
                    RowBox[{"--", 
                    RowBox[{"--", 
                    RowBox[{"--", 
                    RowBox[{
                    "--", "--"}]}]}]}]}]}]}]}]}]}]}]}]}]}]}]}]}]}]}]}], "  ", 
     "*)"}]}]}],
  Background->RGBColor[0.9, 1, 1]]], "Input",
 CellChangeTimes->{{3.809075185487405*^9, 3.8090752009654284`*^9}, {
   3.809075244784006*^9, 3.8090752796990285`*^9}, {3.809078743974715*^9, 
   3.80907875120242*^9}, {3.809085182750888*^9, 3.8090851956918974`*^9}, {
   3.8090853001782556`*^9, 3.8090853057705*^9}, {3.80908536253435*^9, 
   3.809085433226716*^9}, {3.8090855213662405`*^9, 3.809085522015023*^9}, {
   3.8090855528258066`*^9, 3.80908560964959*^9}, {3.809085655523766*^9, 
   3.8090856674622173`*^9}, {3.8090857275474105`*^9, 
   3.8090857443222103`*^9}, {3.809085789627502*^9, 3.8090858860746717`*^9}, {
   3.8090859526249695`*^9, 3.809085997485842*^9}, {3.809086089139632*^9, 
   3.809086104359291*^9}, 3.809086174131134*^9, {3.809086268998534*^9, 
   3.8090862991057897`*^9}, {3.8090863318231*^9, 3.809086335886817*^9}, {
   3.809086728176343*^9, 3.8090867922547264`*^9}, {3.8090868234267178`*^9, 
   3.8090868419865613`*^9}, 3.809087090178383*^9, {3.8090871317142997`*^9, 
   3.8090872026277857`*^9}, {3.8090872778182974`*^9, 3.809087414386552*^9}, {
   3.8090874596526146`*^9, 3.809087603546528*^9}, {3.8090876436815157`*^9, 
   3.8090877398994236`*^9}, {3.8090877725669093`*^9, 
   3.8090878238738947`*^9}, {3.809087956378561*^9, 3.8090879899647913`*^9}, {
   3.8090880731255803`*^9, 3.8090880792905617`*^9}, {3.809088119111858*^9, 
   3.8090881639525795`*^9}, {3.8090882420097156`*^9, 3.809088445995242*^9}, {
   3.8090886797313957`*^9, 3.8090888709018207`*^9}, {3.809088962077113*^9, 
   3.809088966544969*^9}, {3.8090890589429417`*^9, 3.809089131057575*^9}, 
   3.809089792209983*^9, {3.8090899773109646`*^9, 3.809090106983059*^9}, {
   3.8090901406417723`*^9, 3.8090904086309485`*^9}, {3.809090504621266*^9, 
   3.809090635979517*^9}, 3.8090906823293524`*^9, {3.8090907423485937`*^9, 
   3.809090742925002*^9}, {3.809090788422406*^9, 3.809090837498374*^9}, {
   3.8090908845046015`*^9, 3.8090908962877417`*^9}, {3.8090909321751375`*^9, 
   3.809091002266932*^9}, {3.809091061856241*^9, 3.8090911746751485`*^9}, {
   3.8090912311640525`*^9, 3.809091300853197*^9}, {3.8090915748704987`*^9, 
   3.8090916027517653`*^9}, {3.8090949611548457`*^9, 3.8090949616742706`*^9}, 
   3.8091020502738357`*^9, {3.8091020973056574`*^9, 3.809102099657695*^9}, {
   3.8091205576565065`*^9, 3.8091205710877447`*^9}, {3.8091206772471147`*^9, 
   3.809120691920888*^9}, {3.8091207718651276`*^9, 3.80912080801683*^9}, {
   3.8091208838489256`*^9, 3.809120942599956*^9}, {3.809120990456035*^9, 
   3.8091210606884055`*^9}, {3.8091211502723117`*^9, 
   3.8091214301285424`*^9}, {3.809121462809235*^9, 3.8091216826004257`*^9}, {
   3.809121861857569*^9, 3.80912187337593*^9}, {3.809121918338437*^9, 
   3.8091219230803685`*^9}, {3.8091221939879107`*^9, 
   3.8091222545041285`*^9}, {3.8091222897199116`*^9, 3.809122453537545*^9}, {
   3.8091235978476334`*^9, 3.809123602522583*^9}, {3.8091236648968067`*^9, 
   3.8091236780109797`*^9}, {3.809123746114752*^9, 3.8091238037936006`*^9}, {
   3.8091238753696384`*^9, 3.8091238827610445`*^9}, {3.8091239209855413`*^9, 
   3.809123922464386*^9}, {3.80912400221624*^9, 3.809124115257043*^9}, {
   3.8091241543296957`*^9, 3.8091242147370725`*^9}, {3.8091242995468187`*^9, 
   3.8091243088732343`*^9}, {3.809124377065507*^9, 3.809124379400832*^9}, {
   3.8091244774243507`*^9, 3.80912450114511*^9}, {3.8091245351289988`*^9, 
   3.8091245357447624`*^9}, {3.809124686849308*^9, 3.8091247149294577`*^9}, {
   3.8091247862404394`*^9, 3.8091248860558987`*^9}, {3.809124918193261*^9, 
   3.8091249566406264`*^9}, {3.809124992193317*^9, 3.809125078441269*^9}, {
   3.8091251275142617`*^9, 3.80912524427351*^9}, {3.809125340250449*^9, 
   3.8091253428165817`*^9}, {3.809125435889066*^9, 3.8091254393117275`*^9}, {
   3.8091254811444764`*^9, 3.8091255344886003`*^9}, {3.809125583882244*^9, 
   3.8091255840096564`*^9}, {3.8091256454109063`*^9, 
   3.8091257108263817`*^9}, {3.809125760176676*^9, 3.809125762232725*^9}, {
   3.809125925713377*^9, 3.8091259272886314`*^9}, {3.8091259999612274`*^9, 
   3.809126003136287*^9}, {3.8091260878498116`*^9, 3.8091260915122943`*^9}, {
   3.8091261405460386`*^9, 3.80912615455274*^9}, {3.8091267902652473`*^9, 
   3.809126827282201*^9}, {3.8091271044891596`*^9, 3.8091271969855747`*^9}, 
   3.8091274069048457`*^9, {3.809127507201589*^9, 3.8091275074807496`*^9}, 
   3.80912757351433*^9, {3.809127625136962*^9, 3.8091276865609446`*^9}, 
   3.8091277869539*^9, {3.8091281024485817`*^9, 3.80912816124117*^9}, {
   3.8091285379291325`*^9, 3.8091285685366716`*^9}, {3.8091286972016544`*^9, 
   3.8091287037284803`*^9}, {3.8091288050189357`*^9, 3.809128822417182*^9}, {
   3.8091290255136414`*^9, 3.8091291160332346`*^9}, {3.8091291671454754`*^9, 
   3.809129198665393*^9}, {3.8091292372178144`*^9, 3.8091292996497874`*^9}, {
   3.8091293457368793`*^9, 3.8091293460165734`*^9}, {3.8091293991609898`*^9, 
   3.8091294897537622`*^9}, {3.8091295219857793`*^9, 
   3.8091295381054196`*^9}, {3.809129712385319*^9, 3.809129743724578*^9}, {
   3.8091297951775084`*^9, 3.809129797535804*^9}, {3.8091299033853235`*^9, 
   3.809129984528316*^9}, 3.8091300470267725`*^9, {3.809130082970067*^9, 
   3.8091303189521065`*^9}, {3.8091304060027742`*^9, 3.809130433695351*^9}, {
   3.8091594623653374`*^9, 3.8091595862498794`*^9}, {3.809159661872218*^9, 
   3.8091596649041653`*^9}, {3.809159711663813*^9, 3.809159805153207*^9}, {
   3.8091599055052376`*^9, 3.8091599931358504`*^9}, {3.809160026824952*^9, 
   3.8091600275531254`*^9}, {3.809160083616183*^9, 3.809160118016531*^9}, {
   3.809160369568033*^9, 3.809160414216196*^9}, {3.8091605472961535`*^9, 
   3.809160646991341*^9}, {3.8091606915443788`*^9, 3.8091607092652197`*^9}, {
   3.809160791975979*^9, 3.8091608133044014`*^9}, {3.8091608586730795`*^9, 
   3.8091608764098806`*^9}, {3.8091609191141715`*^9, 3.8091609335121737`*^9}, 
   3.809160967473119*^9, {3.809161012840335*^9, 3.8091610766714354`*^9}, 
   3.809161126985129*^9, {3.809161247028057*^9, 3.809161309359788*^9}, {
   3.8091614067955227`*^9, 3.8091614936999545`*^9}, {3.809161534614703*^9, 
   3.8091615838292737`*^9}, {3.8091616302774057`*^9, 3.809161643940624*^9}, 
   3.809161765769039*^9, 3.8091620005817137`*^9, {3.809162092477471*^9, 
   3.8091620928159533`*^9}, 3.8091626751383553`*^9, {3.80916276395463*^9, 
   3.809162810602395*^9}, 3.8091631257308874`*^9},
 Background->RGBColor[0.9, 1, 1]]
},
WindowSize->{1680, 637},
WindowMargins->{{Automatic, 1116}, {Automatic, 0}},
Magnification:>1.1 Inherited,
FrontEndVersion->"10.2 for Microsoft Windows (64-bit) (July 7, 2015)",
StyleDefinitions->"Default.nb"
]
(* End of Notebook Content *)

(* Internal cache information *)
(*CellTagsOutline
CellTagsIndex->{}
*)
(*CellTagsIndex
CellTagsIndex->{}
*)
(*NotebookFileOutline
Notebook[{
Cell[558, 20, 3523, 102, 171, "Input"],
Cell[4084, 124, 2330, 74, 131, "Input"],
Cell[6417, 200, 25731, 652, 1231, "Input"]
}
]
*)

(* End of internal cache information *)
